# Supplementary material for: Identification of Fecal Microbiota and Related Metabolites Associated with Feed Efficiency in DLY Pigs
Source: Animals (Basel). 2025 Oct 18;15(20):3026. doi: 10.3390/ani15203026 (PMC12562226; doi:10.3390/ani15203026)
Supplement: Supplementary file 1 [file animals-15-03026-s001.zip]

Archive with 1 entries (1 files):
- animals-3894918-supplementary.pdf
